# Supplementary material for: Valorization of Green Biomass: Alfalfa Pulp as a Substrate for Oyster Mushroom Cultivation
Source: Foods. 2022 Aug 20;11(16):2519. doi: 10.3390/foods11162519 (PMC9407111; doi:10.3390/foods11162519)
Supplement: Supplementary file 1 [file foods-11-02519-s001.zip]

Archive with 1 entries (1 files):
- foods-1863247-supplementary.pdf
